# Supplementary material for: Auditory temporal resolution and backward masking in musicians with absolute pitch
Source: Front Neurosci. 2023 Apr 17;17:1151776. doi: 10.3389/fnins.2023.1151776 (PMC10149789; doi:10.3389/fnins.2023.1151776)
Supplement: Supplementary file 1 [file Table_1.xlsx]

## Sheet: Exp1_RawData
ID	Round	Age	Gender	Group	GIN_GDP_RE	GIN_GDP_LE	GIN_GDT_RE	GIN_GDT_LE	GIN_GDP_Avg	GIN_GDT_Avg	PIT_CRR	PIT_MAD	Years_MusicalTraining	OnsetAge_MusicalTraining	GIN_GDP_Mean	GIN_GDT_Mean
21	1	19	1	2	86.66	81.67	3	4	84.165	3.5			7	12	84.165	3.5
22	1	22	1	2	83.33	78.33	4	4	80.83	4			6	7	80.83	4
24	1	19	0	2	78.33	76.67	4	4	77.5	4			7	12	77.5	4
25	2	19	1	2	76.67	85	5	4	80.835	4.5			7	12	80.835	4.5
26	2	19	1	2	75	80	5	4	77.5	4.5			10	10	77.5	4.5
27	2	18	1	2	75	81.67	4	4	78.335	4			4	11	78.335	4
28	2	19	0	2	65	78.33	6	4	71.665	5			10	9	71.665	5
29	2	18	1	2	78.33	78.33	4	4	78.33	4			4	9	78.33	4
30	2	20	0	2	78.33	81.67	4	4	80	4			8	12	80	4
32	1	22	0	1	71.67	63.33	5	6	67.5	5.5	75	0.27	12	8	67.5	5.5
33	1	20	0	1	76.67	70	4	6	73.335	5	61.54	0.38	19	3	73.335	5
34	1	21	1	1	85	80	3	4	82.5	3.5	100	0	18	3	82.5	3.5
35	1	28	0	2	90	85	3	4	87.5	3.5			6	12	87.5	3.5
36	2	23	0	1	80	85	4	3	82.5	3.5	100	0	17	6	82.5	3.5
38	2	22	1	1	83.33	86.67	4	3	85	3.5	92.31	0.08	10	12	85	3.5
40	2	24	1	1	78.33	80	4	4	79.165	4	90.38	0.1	8	13	79.165	4
41	2	21	0	1	80	81.67	4	4	80.835	4	100	0	17	4	80.835	4
42	2	28	1	1	78.33	83.33	4	4	80.83	4	69.23	0.33	15	13	80.83	4
44	1	25	1	1	80	81.67	4	4	80.835	4	73.08	0.269	13	12	80.835	4

## Sheet: Caption
Round	1 - Right Ear (RE) First
	2 - Left Ear (LE) First
Gender	0 - Female
	1 - Male
Group	1 - AP
	2 - Non-AP
