# Supplementary material for: Auditory temporal resolution and backward masking in musicians with absolute pitch
Source: Front Neurosci. 2023 Apr 17;17:1151776. doi: 10.3389/fnins.2023.1151776 (PMC10149789; doi:10.3389/fnins.2023.1151776)
Supplement: Supplementary file 2 [file Table_2.xlsx]

## Sheet: Exp2_RawData
ID	Round	Gender	Age	OnsetAge_MusicalTraining	Years_MusicalTraining	PIT_CRR	PIT_MAD	Group	BMTP_RE	BMTP_LE	BMTT_RE	BMTT_LE	BMTP_Avg	BMTT_Avg
11-01	1	0	25	5	20	97.22	0.04	1	78.3333	81.6667	20	20	80	20
12-02	2	0	24	4	20	97.22	0.03	1	73.3333	83.3333	30	30	78.3333	30
11-03	1	1	26	13	9	95.8333	0.041666	1	98.3333	98.3333	0	0	98.3333	0
12-04	2	1	24	13	11	100	0	1	88.3333	86.6667	10	10	87.5	10
11-05	1	0	27	6	21	98.6111	0.027777	1	90	95	10	0	92.5	5
12-06	2	1	23	6	12	91.666	0.25	1	81.6667	85	20	10	83.3333	15
22-02	2	1	29	13	16	70.8333	0.86111	1	81.6667	80	20	20	80.8333	20
21-09	1	1	29	6	23	56.944	0.708333	1	83.3333	90	30	20	86.6667	25
21-03	1	0	25	10	15	29.1667	1.56944	2	100	96.6667	0	0	98.3333	0
22-04	2	1	24	9	10	18.055	2.5	2	65	78.3333	50	20	71.6667	35
21-05	1	1	22	14	8	15.277	2.5833	2	98.3333	96.6667	0	0	97.5	0
22-06	2	0	21	9	12	19.444	2.8888	2	93.3333	98.3333	10	0	95.8333	5
21-07	1	0	24	14	10	23.611	1.54166	2	100	95	0	0	97.5	0
22-10	2	1	30	9	17	13.888	2.98611	2	81.6667	93.3333	30	10	87.5	20
21-11	1	1	28	7	21	16.666	2.52777	2	100	98.3333	0	0	99.1667	0

## Sheet: Caption
Round	1 - Right Ear (RE) First
	2 - Left Ear (LE) First
Gender	0 - Female
	1 - Male
Group	1 - AP
	2 - Non-AP
